# Supplementary material for: Reducing COVID-19 Vaccine Decisional Conflict in Parents of 5–11-Year-Old Children in Australia: A Single Arm Pre-Post Study
Source: Vaccines (Basel). 2023 Jul 28;11(8):1296. doi: 10.3390/vaccines11081296 (PMC10458235; doi:10.3390/vaccines11081296)
Supplement: Supplementary file 1 [file vaccines-11-01296-s001.zip]

Archive with 1 entries (1 files):
- vaccines-2452984-supplementary.png
